# Supplementary material for: Integrated maps in quail (Coturnix japonica) confirm the high degree of synteny conservation with chicken (Gallus gallus) despite 35 million years of divergence
Source: BMC Genomics. 2006 May 2;7:101. doi: 10.1186/1471-2164-7-101 (PMC1534036; doi:10.1186/1471-2164-7-101)
Supplement: Additional File 1 — Top BLASTN hits of Japanese quail microsatellite markers on the chicken genomic sequence. This table describes details on the BLASTN hits of the quail microsatellite markers on the chicken genome: chicken chromosome, position in bp, % similarity, lengths of the alignment, alignment score and e-value. When microsatellites were found in the chicken sequence, they were reported. [file 1471-2164-7-101-S1.xls]

## Sheet: Suppl_genes
Top BLASTN hits of Japanese quail gene markers on the chicken genomic sequence
			Chicken		Quail	Fragment	Annealing	Chicken sequence (5)
Quail locus	Accession (1)	Gene (2)	chr (RH) (3)	Feature (4)	linkage group	size	temperature	Chr.	Coordinate	% identity	E-value (6)	Score	Forward Primer (5'-3')	Reverse Primer (5'-3')
GCT1121	AM159033	ABCB6	7	intron9	CJA07	113	58	no hit (7)	no hit (7)	no hit	no hit	no hit	TCCCTGCTCTGTGCCTTC	TGCCAAAAAGGACAAAATCC
GCT1333	AM159044	BCL2	2	exon1	CJA02	237	55	2	67.6844	0.99	2e-118	213	CCGCTACCAGAGGGACTTC	AGGTGCCGGTTCAGGTACTC
GCT1185	AM159039	CEBPD	2	3'non codant	CJA02	184	57	UN	70.6096	0.92	8.5e-22	54	TGTAACGGTAGTCCCCTGTC	GGAAAACTTGTTCGGTTTTATTC
GCT1297	AM159043	CKB	5	intron	CJA05	529	58	5	47.1154	0.94	1.7e-129	143	CTACGCATCCTACTGTCATT	GATGATGTCATTCAGACTGG
GCT1253	AM159042	COPS5	2	exon7	CJA02	119	58	UN	12.5905	0.94	5.3e-27	61	GGCCAAGTCTTCGATCTGTC	GCTTTAGCAAGTTTGTCCTCTG
GCT1168	AM159035	EYA1	2	intron15	CJA02	492	50	2	116.158	0.94	2.4e-174	182	CCAGCAAAAAGAGAGGCTTG	GGGAAATACAACCCCTAATCC
GCT1820	AM159047	FASN	18	3'non codant	CJA18	623	56	18	4.74538	0.97	1.4e-229	215	TCAGAAGGGTGGAAGTGAG	AGGTCTCCTCTGTATCATAG
GCT1237	AM159041	GATA6	2	intron4	CJA02	170	50	2	101.861	0.9	9.6e-49	99	ATTCAGACGAGGAAACGAAAAC	AAGACGTAGATGTTGGAGTCATAGG
GCT1170	AM159036	GDAP1	2	exon3	CJA02	110	50	2	117.707	0.93	2.4e-17	46	CCAAGGGTGCAACACTACAG	CATAGGCTGGAATCATGGAG
EXT0006	AM159031	MOS	2	codant	CJA02	468	57	2	110.417	0.95	1.9e-216	380	CTGGTGCTCCATAGACTGGG	ATGTTCGCTGGCTTCAGGTC
GCT1180	AM159038	PENK	2	exon2	CJA02	314	58	2	110.572	0.97	1.6e-162	287	GAAATACGGGGGCTTCATG	GCAGCTCTTTGGCTTCATC
GCT1173	AM159037	PKIA	2	3'non codant	CJA02	173	50	2	119.681	0.99	8.6e-65	123	TTGTTTCCATGAGCAAGCTG	TCTGATGACACTATCCCACAAAC
EXT0007	AM159032	PRKDC	2	intron12	CJA02	786	50	2	107.114	0.89	2.2e-187	166	AGCTTCCAAGTTTCCTCCAG	TTTCACTGTATCGTGGAAAGC
GCT1162	AM159034	RGS20	2	3'non codant	CJA02	244	55	2	109.426	0.91	5.9e-78	148	AAATGGGACTCTGGGCTACC	TTGTGTCCGAGTTGTATGCTG
GCT1233	AM159040	ROCK1	2	intron30	CJA02	179	50	2	101.379	0.83	3.3e-40	85	CGTCCGACCTGTAACTCAAG	TCCACATCCTTCCTGCATTC
GCT1399	AM159045	STK29	5	intron14	CJA05	804	58	5	11.8893	0.9	8.9e-247	289	GAGGTCCTGCTGTCTTCCAG	CCTCTTAAAACGACGGCTTG
GCT1401	AM159046	TYR	1	Exon2	CJA01	188	59	1	179.594	0.95	3.3e-84	157	TTGATTTTGCCCATGAAGC	GCTGGGCTGAGTAAATTAGGG
EXT0004	AM159030	ZFP161	2	microsatellite	CJA02	224	50	2	99.3517	0.99	4.5e-81	96	GTTACTACAGCCAATTCCATC	TCGGTCTAAATGTATACCAAC
(1) Accession number for the quail sequence amplified by the chicken primers
(2) Corresponds to the gene name assigned by ICCARE to the chicken EST from which the primers were designed
(3) Determined by RH mapping (see http://chickrh.toulouse.inra.fr )
(4) Determined by analogy to the orthologous human gene by ICCARE
(5) Position of the quail fragment on the chicken genome sequence assembly, determined by BLASTN
(6) E-value of the quail-chicken alignment
(7) GCT1121 has a significant hit with chicken EST BI391579, that aligns with the chicken assembly at chrun:101609131-101609680

## Sheet: Supplementary material microsat
Top BLASTN hits of Japanese quail microsatellite markers on the chicken genomic sequence
				Quail map		Chicken sequence						% of	Microsatellite
	Accession	Length		Linkage	Position	Chr.	Coordinate	Alignment			Alignment	locus length
Quail locus	number	(bp)	Microsatellite	group	(cM)	hit	start	score	E-value	% Identity	length (bp)	aligned	Chicken (in sequence assembly)
GUJ0090	AB063158	105	(CA)11(TA)4	CJA01	0	1	24419995	178	2.3e-01	92.68	41	39.0476	none
GUJ0068	AB063136	210	(CA)13	CJA01	6	1	26583317	738	2.9e-26	80.75	210	100	(CA)6CT(CA)5
GUJ0062	AB063130	181	(CA)13	CJA01	24	1	37771038	300	2.0e-09	70.59	119	65.7459	(TG)4
GUJ0098	AB063166	203	(CA)12	CJA01	32	1	43071749	668	2.5e-24	95.83	144	70.936	(TG)17
GUJ0017	AB035827	165	(CA)14	CJA01	39	1	47501290	412	2.5e-17	97.67	86	52.1212	(CA)8
GUJ0036	AB035846	151	(CA)9TA(CA)4	CJA01	51	1	40562874	257	1.1e-11	96.36	55	36.4238	(TG)7
GUJ0077	AB063145	230	(CA)8	CJA01	92	1	76183721	775	6.1e-28	80.95	230	100	none
GUJ0056	AB063124	183	(CA)7	CJA01	96	1	77751123	282	1.2e-05	89.86	69	37.7049	(TG)10
GUJ0013	AB035823	139	(CA)10	CJA01	126	no hit	no hit	no hit	no hit	no hit	no hit	no hit	no hit
GUJ0006	AB035816	125	(CA)14	CJA01	154	1	122563573	158	4.9e-03	98.89	37	29.6	none
GUJ0048	AB035858	140	(CA)14	CJA01	161	1	122563500	212	1.7e-05	87.27	55	39.2857	none
GUJ0050	AB035860	147	(CA)8	CJA01	173	1	127921466	336	1.1e-09	98.55	69	46.9388	(TG)12
GUJ0051	AB063119	189	(CA)10	CJA01	193	1	126894286	382	3.5e-10	78.69	122	64.5503	(TG)5
GUJ0078	AB063146	141	(CA)14	CJA01	218	1	133775915	188	2.0e-01	83.64	55	39.0071	(CA)7
GUJ0052	AB063120	107	(CA)12	CJA01	232	no hit	no hit	no hit	no hit	no hit	no hit	no hit	no hit
GUJ0055	AB063123	163	(CT)12(CA)11	CJA01	244	1	157519817	202	1.8e-06	86.79	53	32.5153	none
GUJ0101	AB181537	266	(CA)21	CJA01	NF	1	156039818	520	2.1e-16	85.31	143	53.7594	none
GUJ0095	AB063163	126	(CA)12	CJA01	NF	1	100717014	171	1.4e-02	97.22	36	28.5714	none
GUJ0064	AB063132	216	(CA)8	CJA01	NF	1	184394669	516	6.6e-23	83.69	141	65.2778	(CA)15
GUJ0037	AB035847	182	(CA)10C(CA)2	CJA02	0	2	14772279	569	1.3e-18	93.08	130	71.4286	(TG)4
GUJ0067	AB063135	133	(CA)14	CJA02	39	2	42386675	266	4.4e-04	88.14	59	44.3609	(TG)6
GUJ0007	AB035817	90	(CA)15	CJA02	74	no hit	no hit	no hit	no hit	no hit	no hit	no hit	no hit
GUJ0093	AB063161	214	(CA)16	CJA02	91	2	46412740	231	2.3e-03	89.47	57	26.6355	(TG)8
GUJ0079	AB063147	135	(CA)12	CJA02	99	2	49644582	193	1.2e-01	84.91	53	39.2593	(TG)6
GUJ0027	AB035837	176	(CA)15	CJA02	109	2	96644550	290	2.7e-09	84.71	85	48.2955	(A)8T(A)3TG(A)4T(A)5T(A)4
GUJ0084	AB063152	165	(CA)10	CJA02	117	2	105832744	291	4.5e-06	65.93	135	81.8182	(CA)12
GUJ0091	AB063159	172	(CA)9	CJA02	156	2	125035203	463	9.2e-14	91.82	110	63.9535	(CA)5
GUJ0069	AB063137	211	(CA)11	CJA02	161	2	132080974	396	1.1e-19	93.33	90	42.654	(A)6T(A)11
GUJ0073	AB063141	158	(CA)13	CJA02	174	2	138921432	201	8.3e-07	71.83	71	44.9367	none
GUJ0063	AB063131	248	(CA)7CT(CA)2CT(CA)7	CJA02	NF	2	106841834	601	4.9e-26	92.14	140	56.4516	(CA)6CC(CA)9
GUJ0066	AB063134	169	(CA)12TA(CA)2	CJA02	NF	2	132661528	322	1.2e-07	97.06	68	40.2367	(CA)16
GUJ0041	AB035851	130	(CA)11	CJA03	0	no hit	no hit	no hit	no hit	no hit	no hit	no hit	no hit
GUJ0035	AB035845	152	(CA)14	CJA03	9	3	50290506	356	3.5e-09	87.91	91	59.8684	none
GUJ0011	AB035821	164	(CA)13	CJA03	48	3	87367975	273	3.0e-05	73.96	96	58.5366	(AT)5N10(AT)4AACT(AT)6
GUJ0057	AB063125	156	(CA)12	CJA03	?	3	7343312	275	5.6e-11	100	55	35.2564	(TG)6
GUJ0081	AB063149	136	(CA)14	CJA03	NF	no hit	no hit	no hit	no hit	no hit	no hit	no hit	no hit
GUJ0099	AB063167	284	(CA)16GA(CA)5(TA)7	CJA03	NF	3	86665627	560	7.6e-25	92.65	136	47.8873	(AT)18(AT)2
GUJ0094	AB063162	243	(CA)16	CJA03	NF	14	18035784	590	2.9e-22	89.17	157	64.6091	(CA)2CC(CA)5
GUJ0026	AB035836	120	(CA)16	CJA04	0	4	10067451	163	2.8e+00	92.11	38	31.6667	none
GUJ0074	AB063142	297	(CA)10	CJA04	21	4	49116133	848	3.1e-31	84.38	256	86.1953	none
GUJ0059	AB063127	215	(CA)10	CJA05	0	5	14850022	712	3.2e-25	79.26	215	100	(TG)11
GUJ0049	AB035859	243	(CA)11	CJA05	12	5	7573999	475	1.9e-21	86.55	119	48.9712	(TG)5T(TG)2
GUJ0100	AB063168	284	(CA)12	CJA05	22	5	28592392	460	1.6e-16	74.36	156	54.9296	(A)15T(A)7C(A)2GT(A)6
GUJ0021	AB035831	157	(CA)11	CJA06	0	6	4398416	442	1.9e-13	97.83	92	58.5987	none
GUJ0087	AB063155	155	(CT)12AA(CA)11	CJA06	28	6	16277041	400	1.2e-11	100	80	51.6129	none
GUJ0054	AB063122	126	(CA)7	CJA06	57	6	28056244	311	5.6e-07	67.94	126	100	(CA)4
GUJ0032	AB035842	199	(CA)5CTG(CA)9	CJA06	96	Un$	41057309	258	1.4e-04	77.78	90	45.2261	none
GUJ0029	AB035839	152	(CA)11CT(CA)2	CJA06	NF	6	4398421	417	2.4e-12	97.7	87	57.2368	(T)10
GUJ0089	AB063157	133	(CA)12	CJA07	10	7	27428214	195	1.7e-05	84.91	53	39.8496	none
GUJ0071	AB063139	167	(CA)8	CJA09	0	9	2999689	440	8.4e-13	90.57	106	63.4731	none
GUJ0028	AB035838	150	(CA)9	CJA09	27	9	19280726	292	2.5e-11	90.14	71	47.3333	none
GUJ0080	AB063148	159	(CA)9	CJA09	57	Un$	25126	170	1.1e+00	63.55	107	67.2956	none
GUJ0010	AB035820	156	(CA)15	CJA10	0	no hit	no hit	no hit	no hit	no hit	no hit	no hit	no hit
GUJ0082	AB063150	147	(CA)9	CJA10	19	no hit	no hit	no hit	no hit	no hit	no hit	no hit	no hit
GUJ0085	AB063153	257	(GT)14	CJA10	31	10	20429079	589	1.6e-19	75.61	205	79.7665	(CA)6
GUJ0044	AB035854	206	(CA)16	CJA13	0	13	3032971	383	6.7e-16	96.34	82	39.8058	(CA)3
GUJ0033	AB035843	199	(CA)13	CJA13	22	13	16646224	416	1.0e-11	85.48	124	62.3116	(CA)5CCT(CA)8
GUJ0005	AB035815	135	(CT)11CG(CA)13	CJA13	33	no hit	no hit	no hit	no hit	no hit	no hit	no hit	no hit
GUJ0047	AB035857	284	(CA)23	CJA13	NF	13	17033464	650	5.5e-28	85.87	184	64.7887	none
GUJ0097	AB063165	135	(CA)14	CJA14	0	14	7105904	321	5.7e-09	91.03	78	57.7778	(TG)8
GUJ0023	AB035833	237	(CA)7TA(CA)11	CJA14	8	14	8486955	469	4.4e-15	91.96	112	47.2574	(CA)16
GUJ0039	AB035849	188	(CA)19	CJA18	9	3_r§	327191	377	2.6e-13	97.18	71	37.766	none
GUJ0003	AB035814	146	(CA)9	CJA18	46	18	7342013	395	1.3e-11	100	79	54.1096	none
GUJ0083	AB063151	130	(CA)11	CJA20	0	20	4642926	176	2.6e-02	86.96	46	35.3846	(CA)4A6
GUJ0065	AB063133	117	(CA)13	CJA20	23	20	7845463	267	7.9e-06	96.49	57	48.7179	(TG)12CA(TG)4
GUJ0001	AB035652	234	(CA)7TG(CA)13	CJA27	0	27	677004	667	4.5e-25	94.08	152	64.9573	(CA)2CG(CA)3TG(CA)5GA(CA)12
GUJ0014	AB035824	147	(CA)9	CJA27	11	27	750418	324	1.5e-07	64.43	147	100	none
GUJ0040	AB035850	180	(CA)12	CJAZ	0	Z	27527091	489	1.3e-16	92.11	114	63.3333	(CA)2TGCACG(CA)16
GUJ0025	AB035835	245	(CA)9	CJAZ	29	10_r§	3592381	554	2.4e-21	96.61	118	48.1633	(AT)8GT(AT)7
	NF: Marker is not on the framework
	§: Chromosome sequence fragment assigned to a chromosome, with no precise position (3_random, 10_random)
	$: Chromosome sequence fragment of unknown location
